# Supplementary material for: NLRP3 Inflammasome Inhibition by Xuanfei Baidu Decoction Attenuates Pulmonary Inflammation and Collagen Deposition in Silicosis
Source: Pharmaceuticals (Basel). 2026 Feb 1;19(2):253. doi: 10.3390/ph19020253 (PMC12943747; doi:10.3390/ph19020253)
Supplement: Supplementary file 1 [file pharmaceuticals-19-00253-s001.zip]

Archive with 1 entries (1 files):
- pharmaceuticals-3994624-supplementary.pdf
